# Supplementary material for: Ecological indicators reveal historical regime shifts in the Black Sea ecosystem
Source: PeerJ. 2023 Jul 11;11:e15649. doi: 10.7717/peerj.15649 (PMC10348305; doi:10.7717/peerj.15649)
Supplement: Supplemental Information 10 [file peerj-11-15649-s010.csv]

Group	Biomass (gC m-2 y-1)	P/B (y-1)	Q/B (y-1)	P/Q	Seiners Catch (gC m-2 y-1)	Trawlers Catch (gC m-2 y-1)
Dolphins	0.03	0.35	17.05		0.0002	-
Atlantic bonito	0.059	0.82	7.55		0.0116	-
Bluefish	0.015	0.96	5.11		0.0087	-
Atlantic mackerel	0.02	1.43	8.66		0.0058	-
Whiting	0.223	0.92	5.07		-	0.003
Turbot	0.016	0.55	2.76		-	0.0003
Red mullet	0.013	1.66	7.25		-	0.0012
Spiny dogfish	0.059	0.16	2.87		-	0.0003
Horse mackerel	0.191	1.71	7.38		0.0131	-
Shad	0.008	1.28	6.4		0.0011	-
Sprat	0.412	1.7	10.58		0.0033	-
Anchovy 1,1+	0.597	1.81	9.25		0.0151	-
Anchovy 0,0+	0.001	6.44	73.07		-	-
Benthic invertebrates	0.75	2.5	22.99		-	-
A. aurita	0.048	10.95		0.32	-	-
B. ovata	0	11.72	39.05		-	-
M. leidyi	0	20.1		0.36	-	-
P. pileus	0.01	10.95	29.2		-	-
N. scintillans	0.11	7.3	36.2		-	-
Zooplankton	0.4	38		0.25	-	-
Phytoplankton	0.6	105	-	-	-	-
Detritus	5.926	-	-	-	-	-
