# Supplementary material for: Ecological indicators reveal historical regime shifts in the Black Sea ecosystem
Source: PeerJ. 2023 Jul 11;11:e15649. doi: 10.7717/peerj.15649 (PMC10348305; doi:10.7717/peerj.15649)
Supplement: Supplemental Information 11 [file peerj-11-15649-s011.csv]

#	Prey \ predator	1	2	3	4	5	6	7	8	9	10	11	12	13	14	15	16	17	18	19	20
1	Dolphins								0.017
2	A. bonito	0.07
3	Bluefish	0.006	0.002	0.022
4	A. mackerel	0.04
5	Whiting	0.07	0.023	0.053		0.1	0.619		0.05
6	Turbot
7	Red mullet	0.003	0.006	0.029		0.007	0.037	0.04	0.003
8	Spiny dogfish								0
9	Med. horse mackerel	0.1	0.177	0.087		0.136	0.081		0.001		0.05
10	Pontic shad	0.01	0.003				0.055
11	Sprat	0.383	0.016	0.026		0.21	0.189		0.01	0.16	0.03
12	Anchovy 1,1+	0.318	0.373	0.383		0.346	0.003		0.855	0.1	0.2
13	Anchovy 0,0+																	0.001
14	Benthic invert.				0.06	0.201	0.016	0.96	0.063						0.05
15	A. aurita
16	B. ovata
17	M. leidyi																0.5
18	P. pileus																0.028	0.005
19	N. scintillans															0.45	0.028
20	Zooplankton				0.54					0.74	0.72	1	1	0.8		0.325	0.306	0.799	0.045	0.035	0.04
21	Phytoplankton													0.2					0.746	0.345	0.725
22	Detritus														0.95	0.225	0.138	0.195	0.209	0.62	0.235
	Import		0.401	0.4	0.4
