# Supplementary material for: Ecological indicators reveal historical regime shifts in the Black Sea ecosystem
Source: PeerJ. 2023 Jul 11;11:e15649. doi: 10.7717/peerj.15649 (PMC10348305; doi:10.7717/peerj.15649)
Supplement: Supplemental Information 12 [file peerj-11-15649-s012.csv]

Years	Anchovy F (/y)	Sprat F (/y)	Med. h. mackerel F (/y)	P. shad	Whiting F (/y)	Dogfish F (/y)	A. mackerel F (/y)	Turbot F (/y)	Dolphins F (/y)	PP F (anomaly)
1960	0.23345	0.04027	0.29254	0.34645	0.21786	0.23519	0.40076	0.19264	0.006666667	0.657766117
1961	0.23391	0.01982	0.21535	0.36543	0.2092	0.22214	0.36865	0.19402	0.006666667	0.657269958
1962	0.23431	0.03049	0.31765	0.3773	0.20051	0.20953	0.31009	0.19547	0.006666667	0.656605808
1963	0.23466	0.03111	0.36229	0.38027	0.19181	0.19736	0.41404	0.19699	0.006666667	0.656165442
1964	0.23496	0.07899	0.3386	0.37317	0.1831	0.1856	0.2257	0.19856	0.006666667	0.656340683
1965	0.23521	0.08059	0.33592	0.35606	0.17437	0.17426	0.27877	0.20018	0.006666667	0.657523342
1966	0.2354	0.03792	0.1248	0.3311	0.16562	0.1633	0.56321	0.20185	0.001111111	0.660105267
1967	0.24384	0.03109	0.33119	0.30345	0.15685	0.15273	0.74372	0.20356	0.001111111	0.664478225
1968	0.2061	0.08395	0.33999	0.28221	0.14808	0.14253	0.45042	0.20531	0.001111111	0.671034033
1969	0.19884	0.06329	0.40465	0.28083	0.13928	0.1327	0.5857834	0.20709	0.001111111	0.680164517
1970	0.25822	0.04249	0.60806	0.4155	0.13047	0.12321	0.5857834	0.29065	0.001111111	0.692305675
1971	0.29057	0.05929	0.34479	0.6587	0.12164	0.11406	0.5857834	0.17147	0.001111111	0.708445825
1972	0.34858	0.08272	0.41704	0.38982	0.10872	0.10685	0.5857834	0.16873	0.001111111	0.730178008
1973	0.38399	0.06874	0.37702	0.58687	0.03931	0.07476	0.5857834	0.21463	0.001111111	0.759157058
1974	0.39298	0.00997	0.16846	0.34492	0.04132	0.08186	0.5857834	0.17823	0.001111111	0.797037833
1975	0.39201	0.01786	0.12025	0.68178	0.02547	0.07291	0.5857834	0.09516	0.001111111	0.8454752
1976	0.45844	0.02915	0.13168	0.77865	0.03623	0.08314	0.5857834	0.11927	0.001111111	0.906124017
1977	0.28723	0.05329	0.09351	0.547395	0.04982	0.06583	0.5857834	0.22369	0.001111111	0.980638992
1978	0.23486	0.10386	0.11045	0.31614	0.06789	0.05228	0.5857834	0.09462	0.001111111	1.07067525
1979	0.42679	0.22304	0.28382	0.65904	0.09841	0.19039	0.5857834	0.38153	0.001111111	1.177887333
1980	0.3851	0.2683	0.22962	0.8648	0.07226	0.13073	0.5857834	0.2461	0.001111111	1.303474833
1981	0.42816	0.35402	0.31093	0.4114	0.06021	0.08881	0.5857834	0.21321	0.001111111	1.444176417
1982	0.41092	0.32394	0.46035	0.29672	0.06947	0.1679	0.5857834	0.3983	0	1.592657417
1983	0.48855	0.24487	0.41276	0.33035	0.08048	0.07587	0.5857834	0.36878	0	1.741257667
1984	0.41888	0.20922	0.32997	0.70624	0.09697	0.06012	0.5857834	0.29623	0	1.88231725
1985	0.54008	0.16607	0.20389	0.679025	0.12147	0.05644	0.5857834	0.07216	0	2.008175667
1986	0.61295	0.27198	0.19334	0.65181	0.16088	0.04276	0.5857834	0.10443	0	2.1111725
1987	0.80105	0.22501	0.26906	0.4114	0.2705	0.04094	0.5857834	0.18731	0	2.18364775
1988	0.58634	0.17585	0.30567	0.81062	0.30386	0.03931	0.5857834	0.21628	0	2.217940667
1989	0.60584	0.46135	0.39346	0.48675	0.34904	0.01222	0.5857834	0.19518	0	2.206391417
1990	0.3243	0.58458	0.53348	0.72828	0.23731	0.02586	0.5857834	0.19197	0	2.142332333
1991	0.37687	0.13337	0.51145	0.30163	0.15134	0.06021	0.5857834	0.1888	0	2.028819167
1992	0.3672	0.32096	0.3573	0.25472	0.13099	0.08029	0.5857834	0.18569	0	1.877784083
1993	0.3158	0.11219	0.08634	0.42821	0.10721	0.07276	0.5857834	0.18263	0	1.701871083
1994	0.58834	0.13878	0.08556	0.42821	0.15861	0.07555	0.5857834	0.17962	0	1.513722667
1995	0.57445	0.20927	0.47623	0.42821	0.17111	0.0782	0.5857834	0.17666	0	1.325982833
1996	0.526	0.20927	0.42879	0.42821	0.18373	0.08071	0.5857834	0.17375	0	1.151295
1997	0.4358	0.23325	0.46916	0.42821	0.19648	0.08309	0.5857834	0.17088	0	1.002302483
1998	0.51405	0.25121	0.36447	0.42821	0.20935	0.08533	0.5857834	0.16807	0	0.891648425
1999	0.526	0.17865	0.48315	0.42821	0.22234	0.08745	0.5857834	0.1653	0	0.831976492
