# Supplementary material for: Ecological indicators reveal historical regime shifts in the Black Sea ecosystem
Source: PeerJ. 2023 Jul 11;11:e15649. doi: 10.7717/peerj.15649 (PMC10348305; doi:10.7717/peerj.15649)
Supplement: Supplemental Information 13 [file peerj-11-15649-s013.csv]

Year	TST	A/C	O/C	PCI	FCI	PL	PP	Biomass	Catch	PFD	mTLc	Shannon's Diversity Index	FiB index	PPRc	L-index	Psust	Fodder zoo / Total zoo	Predator fish / Forage fish	Demersal fish / Pelagic fish	Fish / Invertebrates
1960	156.5974	28.222512	71.691967	2.392811	12.56132	3.021662	33.40109	2.493324	0.2301111	0.407637	3.433135	1.011231	1.446571	11.05117091	0.1844282	0.02885217	0.706234379	0.496704855	0.083647252	2.167428451
1961	115.1445	26.5154545	73.484552	1.978962	16.88805	3.397329	26.14236	1.74797	0.1407453	0.3511654	3.457487	1.029746	1.052878	7.88229688	0.1110288	0.1711144	0.759523336	0.509331063	0.093191162	2.934671554
1962	99.8355	25.47441	74.525585	2.016615	19.56685	3.683985	21.43182	1.418927	0.1116628	0.3241455	3.432551	1.020168	0.8341487	5.846613646	0.06569072	0.3349563	0.7807098	0.408088622	0.083808373	3.780923228
1963	93.41457	24.8964246	75.103576	1.926745	20.87386	3.853742	19.99798	1.281599	0.09707088	0.3034323	3.390051	0.9938255	0.7853813	3.994769434	0.03730674	0.6023756	0.778234344	0.2972458	0.068228126	5.19978856
1964	94.30837	24.8380509	75.161951	1.734749	20.81839	3.839819	21.21382	1.304917	0.109948	0.2919531	3.285393	0.9638441	1.027844	2.426675658	0.02483006	0.7547637	0.761520355	0.207688759	0.051413138	6.627586855
1965	97.15237	24.9862847	75.013726	1.640902	20.54207	3.775915	22.56248	1.384068	0.1209009	0.2895031	3.235036	0.9443563	1.205221	1.649728755	0.02017356	0.810958	0.751022371	0.159494555	0.04071063	6.9427994
1966	101.1076	25.0206426	74.979369	1.602282	20.21643	3.689955	23.64045	1.461167	0.1077788	0.2928124	3.208579	0.9347055	1.254451	1.442296813	0.0176091	0.8402533	0.780227403	0.138123244	0.035634888	6.420886982
1967	109.0407	25.2570812	74.74292	1.486659	18.9986	3.543523	25.71737	1.610304	0.1285032	0.2991528	3.213929	0.9293723	1.379107	1.396723111	0.02156142	0.7945998	0.724272985	0.127437805	0.033208783	5.388933427
1968	119.0194	25.8652915	74.134703	1.363419	17.48987	3.391027	29.38695	1.839142	0.1497145	0.3097491	3.189032	0.9199405	1.449677	1.158791671	0.02387371	0.7666764	0.685474602	0.120869756	0.031979846	4.23335867
1969	127.951	26.5040527	73.495952	1.382683	16.38772	3.275846	32.96116	2.088406	0.1639166	0.3245125	3.191549	0.9087397	1.570377	1.117085715	0.02476231	0.7557612	0.706949879	0.12141841	0.03254829	3.292927661
1970	134.4584	27.1023035	72.897697	1.524584	15.39045	3.196153	34.97751	2.2459	0.2090362	0.3419955	3.189046	0.9031641	1.854609	1.391191612	0.03130908	0.6743409	0.746416758	0.132443107	0.035715604	2.738887829
1971	141.9164	27.2983221	72.701669	1.579531	14.31733	3.126156	36.92291	2.357069	0.2214239	0.3535388	3.15817	0.9125813	1.955852	1.397666534	0.03464335	0.6330408	0.704615632	0.148237154	0.039487931	2.516416866
1972	147.7341	27.6257076	72.374284	1.646223	13.78963	3.075928	39.45756	2.453573	0.2725816	0.3560703	3.144027	0.9109107	2.143029	1.632596383	0.04277027	0.5365866	0.743963995	0.159524043	0.041267912	2.37731477
1973	183.7142	27.5566696	72.443325	1.375417	10.66904	2.903804	48.7019	2.958192	0.287236	0.3708708	3.123681	0.9269134	2.233042	1.738878886	0.05005591	0.4586352	0.453990469	0.173713933	0.04334973	2.00039073
1974	188.1662	28.2557257	71.7442831	1.839565	10.56971	2.871178	49.96986	3.076797	0.266813	0.3894628	3.124078	0.9248466	2.260717	1.614288886	0.04219468	0.5431078	0.561813233	0.186561675	0.045020595	1.706248722
1975	181.7987	28.7389371	71.26107	2.19698	11.09301	2.880732	50.23145	2.980993	0.2673606	0.3847841	3.128392	0.923971	2.248468	1.580078661	0.04077191	0.5597028	0.760557744	0.203788021	0.04652523	1.861014333
1976	219.5253	28.2982925	71.70172	1.811064	9.203931	2.776405	62.2173	3.451899	0.3165813	0.377156	3.12286	0.9435556	2.373019	1.984643906	0.05421123	0.4184881	0.533881035	0.219503465	0.046905444	1.769263619
1977	302.9253	29.2280852	70.7719226	1.527215	6.503711	2.643126	87.02053	4.669338	0.2406565	0.3995569	3.155382	0.9162408	2.009451	1.855308652	0.03871298	0.5843633	0.345147684	0.225277324	0.04664591	1.267629737
1978	374.8467	30.5956547	69.4043516	1.818077	5.435774	2.560898	110.2694	5.76281	0.2658871	0.4306252	3.158134	0.8946055	1.985054	2.05056862	0.03474419	0.6318312	0.339604865	0.225809335	0.046739543	0.98121697
1979	380.351	31.631853	68.3681545	2.693253	5.904542	2.529994	114.7994	5.750496	0.5801453	0.4433199	3.144929	0.8973284	2.682858	4.233642876	0.06832153	0.3099968	0.536983825	0.223727757	0.043630065	1.023936793
1980	439.6135	31.5959187	68.4040783	2.249466	5.140724	2.504968	140.9061	6.503337	0.5878453	0.4228784	3.13519	0.9028111	2.668575	4.080015381	0.06800922	0.3108332	0.464448668	0.239319453	0.04208585	1.028688874
1981	605.7625	32.7074134	67.2925918	1.828081	3.771929	2.449454	204.1228	8.883595	0.67377	0.4424977	3.118094	0.8618355	2.738596	4.407170336	0.06133574	0.3684494	0.312311096	0.27463986	0.046270178	0.709941505
1982	645.2473	32.3638682	67.6361406	3.154458	4.440659	2.410819	208.6234	9.018763	0.7574834	0.4909428	3.153172	0.9026589	2.810563	7.482193987	0.05569684	0.4066491	0.366950099	0.271396115	0.045320325	0.702265539
1983	562.3994	29.0617906	70.9382056	2.289397	3.856533	2.425178	189.8064	8.142498	0.6545728	0.5025151	3.168585	0.9259014	2.724307	5.566298167	0.04587887	0.5024793	0.192681993	0.33462617	0.051852015	1.022533325
1984	538.741	27.9146076	72.0854005	1.505505	3.288418	2.441366	192.5667	7.740359	0.4041075	0.4953652	3.20664	0.8789143	2.198588	4.39518555	0.02916882	0.7010592	0.144603731	0.404888284	0.065794913	1.066259636
1985	536.0304	27.7171855	72.2828001	1.611559	3.333881	2.443542	196.615	7.536835	0.3472955	0.4899656	3.18979	0.849597	2.147057	4.143733998	0.02267696	0.7811539	0.154974723	0.356197837	0.070139314	1.000601504
1986	532.5305	27.6570599	72.3429422	1.937696	3.61164	2.445007	200.207	7.580941	0.4422681	0.4761421	3.157473	0.8313997	2.373159	3.873441597	0.02462453	0.7574797	0.169868369	0.272611395	0.06355268	1.070144857
1987	544.7549	27.5842879	72.4156981	1.981724	3.60932	2.442057	206.1456	7.762711	0.5074165	0.4710628	3.157551	0.8211007	2.515679	4.202548583	0.02680793	0.7304757	0.167985901	0.234297618	0.05997595	1.113179154
1988	490.8256	27.163026	72.8144308	1.846083	3.922468	2.501726	198.0041	9.215609	0.3785094	0.4506317	3.183214	0.7619767	2.148321	4.604811947	0.0428727	0.5382164	0.096109316	0.230340522	0.062762657	1.116995041
1989	599.29	28.338005	71.4579	0.831484	2.4315	2.512624	192.5141	9.828467	0.3805259	0.472481	3.138306	0.7464325	2.149411	2.765730262	0.03847364	0.590989	0.066593438	0.289819453	0.086894124	0.952206619
1990	543.1613	27.95273	71.84045	1.17024	3.020789	2.548008	179.515	9.69275	0.3618704	0.4489062	3.133007	0.7405204	2.22029	3.349689504	0.0467865	0.4931862	0.07144061	0.24193477	0.083355838	0.876386595
1991	474.2102	27.738984	72.11819	0.9910547	3.129118	2.550817	165.0555	8.602973	0.2042006	0.4630863	3.174365	0.736274	1.64104	3.430855513	0.02969708	0.6944639	0.070472445	0.224087901	0.081573974	1.039889681
1992	551.4804	27.664557	72.15194	1.10949	2.794722	2.508564	160.3023	7.553677	0.3184981	0.4648598	3.125343	0.8672621	2.112188	3.149860124	0.02630841	0.7366281	0.115052335	0.169534875	0.061552878	1.159825138
1993	482.6254	26.8190739	73.1809231	1.370686	3.497462	2.496226	155.0692	6.771801	0.2624437	0.4660849	3.121826	0.9265028	2.055171	2.436600109	0.01883832	0.8260642	0.154848855	0.143265384	0.048351202	1.239668912
1994	315.6114	27.2590857	72.7144663	1.735489	5.58742	2.62462	118.4887	6.993414	0.4161369	0.4530695	3.104963	0.7720345	2.534373	4.234510084	0.06925393	0.3225749	0.078057836	0.17968181	0.054252444	1.463468656
1995	313.5344	27.4992381	72.5007568	0.9290237	4.153932	2.61834	95.34528	4.750718	0.255612	0.4696206	3.15359	0.8491703	1.937929	3.779816647	0.04152172	0.5585661	0.114421549	0.294663937	0.089301761	1.723404156
1996	233.8585	25.7756754	74.224321	2.296627	7.536992	2.76124	62.59639	3.120732	0.2522425	0.3940307	3.165746	1.001337	1.938725	3.824306269	0.05246595	0.437875	0.337498694	0.19976798	0.068221606	1.649385734
1997	193.1782	26.0066483	73.9933545	2.443629	10.24344	2.869229	49.93179	2.625154	0.2806727	0.3639133	3.148104	1.006341	2.039381	3.328678985	0.06371786	0.340573	0.528126368	0.158886986	0.057737994	1.807059305
1998	176.0911	26.3781509	73.6218492	2.301901	11.42352	2.93985	43.39316	2.463277	0.3231705	0.3623836	3.12225	0.9901211	2.235368	3.137773594	0.07667425	0.2618298	0.596650518	0.156527171	0.057077207	1.755775827
1999	189.459	25.7749685	74.2250335	1.82477	10.08204	2.917011	40.54367	2.504118	0.241963	0.3725734	3.141299	1.006733	1.936015	3.529686888	0.08292843	0.2363034	0.40425469	0.189546431	0.069259358	1.476157535
